# Supplementary material for: Energy-Resolved Ultrafast Spectroscopic Investigation on the Spin-Coupled Electronic States in Multiferroic Hexagonal HoMnO3
Source: Materials (Basel). 2022 Jul 26;15(15):5188. doi: 10.3390/ma15155188 (PMC9332413; doi:10.3390/ma15155188)
Supplement: Supplementary file 1 [file materials-15-05188-s001.zip]

Archive with 1 entries (1 files):
- materials-1801074-supplementary.pdf
